# Supplementary material for: Eight Years of African Swine Fever in the Baltic States: Epidemiological Reflections
Source: Pathogens. 2022 Jun 20;11(6):711. doi: 10.3390/pathogens11060711 (PMC9230151; doi:10.3390/pathogens11060711)
Supplement: Supplementary file 1 [file pathogens-11-00711-s001.zip]

Archive with 1 entries (1 files):
- pathogens-1752093-supplementary.pdf
